# Supplementary material for: Light-responsive and ultrapermeable two-dimensional metal-organic framework membrane for efficient ionic energy harvesting
Source: Nat Commun. 2024 Mar 8;15:2125. doi: 10.1038/s41467-024-46439-w (PMC10923900; doi:10.1038/s41467-024-46439-w)
Supplement: Supplementary file 6 — Source Data [file 41467_2024_46439_MOESM6_ESM.xlsx]

## Sheet: Figure 2a
Figure 2a
Wavelength (nm)	Absorbance (arb.u.)
190	0.31645	0.40945
191	0.27405	0.35428
192	0.4072	0.42077
193	0.27621	0.53148
194	0.29601	0.42262
195	0.35286	0.41879
196	0.37596	0.6392
197	0.30361	0.42171
198	0.38565	0.5006
199	0.51936	0.46666
200	0.74036	0.52873
201	0.74036	0.52873
202	0.74036	0.52873
203	0.98463	0.59048
204	1.00637	0.51469
205	1.24551	0.51774
206	1.26648	0.51647
207	1.36665	0.48952
208	1.52467	0.46506
209	1.51773	0.43984
210	1.58648	0.41565
211	1.65807	0.40396
212	1.73968	0.39001
213	1.85472	0.37936
214	1.88663	0.37427
215	1.97334	0.37585
216	2.10477	0.37707
217	2.10222	0.37602
218	2.3388	0.38248
219	2.39337	0.38713
220	2.54344	0.39256
221	2.53963	0.39568
222	2.59425	0.39857
223	2.77392	0.40025
224	2.74143	0.39895
225	2.75537	0.39797
226	2.94303	0.39293
227	2.96491	0.3882
228	2.95155	0.3808
229	2.87516	0.37259
230	2.89356	0.3625
231	2.88123	0.35072
232	2.71959	0.33786
233	2.52139	0.32404
234	2.26584	0.30805
235	2.05839	0.2925
236	1.83119	0.27908
237	1.62071	0.26453
238	1.44185	0.24794
239	1.27756	0.23474
240	1.13727	0.22173
241	1.01443	0.20833
242	0.91364	0.19925
243	0.82526	0.18945
244	0.74959	0.1803
245	0.68513	0.1717
246	0.63308	0.1657
247	0.5868	0.15922
248	0.54927	0.15388
249	0.51768	0.14926
250	0.49153	0.14616
251	0.46888	0.14429
252	0.4459	0.13908
253	0.42884	0.1389
254	0.41308	0.13527
255	0.39617	0.13217
256	0.37944	0.12947
257	0.36697	0.12636
258	0.3534	0.12511
259	0.3386	0.12386
260	0.32716	0.12219
261	0.3171	0.12158
262	0.30581	0.11999
263	0.29465	0.12157
264	0.28315	0.11943
265	0.27672	0.12109
266	0.26561	0.12177
267	0.26002	0.12263
268	0.25251	0.12159
269	0.24701	0.12494
270	0.24011	0.12457
271	0.23735	0.12621
272	0.22993	0.12669
273	0.22582	0.1288
274	0.22228	0.13089
275	0.2193	0.12891
276	0.21895	0.13074
277	0.2167	0.1321
278	0.21671	0.1331
279	0.21568	0.13763
280	0.21211	0.13695
281	0.2115	0.13877
282	0.20979	0.14045
283	0.20546	0.14112
284	0.20375	0.14204
285	0.20455	0.14544
286	0.20233	0.14606
287	0.20046	0.14746
288	0.19782	0.14671
289	0.19651	0.14804
290	0.19714	0.14948
291	0.19253	0.14817
292	0.1941	0.15167
293	0.19244	0.15106
294	0.18948	0.14982
295	0.18923	0.15161
296	0.18854	0.15084
297	0.18825	0.15194
298	0.18753	0.15255
299	0.18665	0.15109
300	0.18641	0.15147
301	0.18479	0.15042
302	0.183	0.15075
303	0.18301	0.14795
304	0.1815	0.14724
305	0.18118	0.14693
306	0.18	0.14317
307	0.17932	0.14197
308	0.17822	0.13955
309	0.1785	0.13806
310	0.17496	0.13317
311	0.17479	0.13198
312	0.17299	0.12884
313	0.17	0.12632
314	0.16774	0.12328
315	0.16411	0.121
316	0.16032	0.11899
317	0.15677	0.11699
318	0.15091	0.11433
319	0.14661	0.11399
320	0.1436	0.1131
321	0.13874	0.11211
322	0.13296	0.11022
323	0.13142	0.11275
324	0.12708	0.11168
325	0.12393	0.11059
326	0.12031	0.11069
327	0.11635	0.11171
328	0.11271	0.10903
329	0.10972	0.10963
330	0.1074	0.11223
331	0.10494	0.11069
332	0.10261	0.11233
333	0.09867	0.11264
334	0.09587	0.11441
335	0.09519	0.11518
336	0.0916	0.11686
337	0.08989	0.11992
338	0.08872	0.1247
339	0.08873	0.12631
340	0.08779	0.12868
341	0.08587	0.13255
342	0.08494	0.13678
343	0.08312	0.1403
344	0.08201	0.14559
345	0.08087	0.14956
346	0.08035	0.15404
347	0.07919	0.1586
348	0.07842	0.16276
349	0.0773	0.16616
350	0.07642	0.16993
351	0.07529	0.17294
352	0.07412	0.17616
353	0.07301	0.17864
354	0.07224	0.18141
355	0.07099	0.18448
356	0.06986	0.18742
357	0.06909	0.19087
358	0.06821	0.19426
359	0.06724	0.19788
360	0.06657	0.20115
361	0.06607	0.20515
362	0.06568	0.20877
363	0.06532	0.2121
364	0.06533	0.21543
365	0.06559	0.21847
366	0.06537	0.2209
367	0.0656	0.22313
368	0.06611	0.22521
369	0.06637	0.22695
370	0.06729	0.22872
371	0.06789	0.23068
372	0.06914	0.2318
373	0.07029	0.23252
374	0.07157	0.23323
375	0.07264	0.23324
376	0.07452	0.23353
377	0.07667	0.23427
378	0.07946	0.23483
379	0.08219	0.23544
380	0.08502	0.23682
381	0.08919	0.23968
382	0.09291	0.24326
383	0.09693	0.24841
384	0.10119	0.25504
385	0.10625	0.26495
386	0.11183	0.27825
387	0.11784	0.29552
388	0.12466	0.3175
389	0.13208	0.34573
390	0.13944	0.37887
391	0.14811	0.41855
392	0.15702	0.46162
393	0.1666	0.50964
394	0.17607	0.55766
395	0.18658	0.6066
396	0.19774	0.65329
397	0.20952	0.69538
398	0.22153	0.73167
399	0.23475	0.76324
400	0.24914	0.79146
401	0.264	0.8201
402	0.28118	0.85241
403	0.29945	0.89266
404	0.31923	0.94374
405	0.3418	1.01139
406	0.36617	1.09832
407	0.39281	1.20808
408	0.42187	1.33833
409	0.45394	1.50115
410	0.48841	1.6888
411	0.52668	1.91027
412	0.56748	2.16625
413	0.61299	2.40769
414	0.659	2.67993
415	0.7065	2.83964
416	0.75088	2.91106
417	0.79033	2.88894
418	0.8231	2.85212
419	0.84775	2.65477
420	0.86547	2.39813
421	0.8765	2.09996
422	0.88378	1.79389
423	0.88662	1.50435
424	0.88732	1.24437
425	0.88811	1.01496
426	0.88733	0.81958
427	0.88898	0.65351
428	0.89299	0.51848
429	0.90085	0.40861
430	0.91025	0.32107
431	0.9231	0.25198
432	0.93616	0.19743
433	0.95032	0.1553
434	0.96154	0.12289
435	0.97072	0.09756
436	0.97645	0.07852
437	0.97836	0.06409
438	0.97408	0.05306
439	0.96418	0.04409
440	0.94833	0.03765
441	0.92724	0.03284
442	0.90178	0.02915
443	0.87232	0.02613
444	0.84083	0.02378
445	0.80762	0.02232
446	0.77353	0.02103
447	0.74017	0.02005
448	0.70736	0.01923
449	0.67579	0.01873
450	0.64559	0.01829
451	0.60952	0.01798
452	0.58368	0.01758
453	0.55813	0.01697
454	0.53577	0.01702
455	0.51342	0.01699
456	0.4941	0.01695
457	0.47502	0.01688
458	0.45695	0.01684
459	0.4401	0.01669
460	0.42415	0.01652
461	0.4087	0.01592
462	0.39481	0.01637
463	0.3811	0.0168
464	0.36802	0.01622
465	0.35551	0.0163
466	0.34468	0.01692
467	0.33423	0.01724
468	0.32394	0.01764
469	0.3149	0.01835
470	0.30569	0.01878
471	0.29713	0.02003
472	0.28911	0.02069
473	0.28125	0.02191
474	0.27383	0.02331
475	0.26688	0.02443
476	0.26023	0.02589
477	0.25349	0.02701
478	0.24799	0.02823
479	0.24202	0.02929
480	0.23604	0.0292
481	0.23087	0.02999
482	0.2255	0.03001
483	0.22043	0.03047
484	0.21545	0.02988
485	0.21078	0.0301
486	0.20622	0.02986
487	0.20168	0.02962
488	0.19762	0.02967
489	0.19353	0.02976
490	0.18951	0.03
491	0.18548	0.03053
492	0.18239	0.03194
493	0.17912	0.03344
494	0.17605	0.03561
495	0.17251	0.03853
496	0.17015	0.0425
497	0.16722	0.04685
498	0.16489	0.05281
499	0.16277	0.0593
500	0.16089	0.0666
501	0.15869	0.0735
502	0.15659	0.08121
503	0.15536	0.08949
504	0.1538	0.09732
505	0.1524	0.10522
506	0.1515	0.11328
507	0.15026	0.12092
508	0.14936	0.12858
509	0.14815	0.136
510	0.1472	0.14258
511	0.14647	0.14797
512	0.14564	0.15182
513	0.14489	0.15386
514	0.14436	0.1548
515	0.1439	0.15381
516	0.14328	0.1508
517	0.14295	0.14673
518	0.14311	0.14144
519	0.14335	0.13493
520	0.14308	0.12682
521	0.14332	0.11825
522	0.14342	0.1086
523	0.14417	0.0992
524	0.14526	0.08974
525	0.14711	0.08101
526	0.14855	0.07251
527	0.15154	0.06483
528	0.15487	0.05852
529	0.15829	0.05272
530	0.1624	0.04774
531	0.16721	0.04342
532	0.17282	0.0404
533	0.17835	0.03828
534	0.18445	0.03713
535	0.19116	0.03738
536	0.19749	0.03852
537	0.20376	0.04086
538	0.21033	0.04441
539	0.21611	0.04811
540	0.22176	0.05297
541	0.22628	0.05783
542	0.23127	0.06304
543	0.23517	0.06807
544	0.2382	0.07262
545	0.24034	0.07619
546	0.24191	0.07887
547	0.24225	0.08083
548	0.24258	0.0817
549	0.24134	0.0815
550	0.24001	0.0803
551	0.23713	0.07758
552	0.23385	0.07469
553	0.23015	0.07067
554	0.22559	0.0666
555	0.22047	0.0614
556	0.21432	0.05615
557	0.20796	0.05073
558	0.20144	0.0456
559	0.19435	0.04082
560	0.18757	0.03645
561	0.18087	0.03219
562	0.17433	0.02868
563	0.16794	0.02534
564	0.16219	0.02258
565	0.15663	0.02036
566	0.15119	0.01827
567	0.1462	0.01685
568	0.14156	0.0154
569	0.13774	0.01444
570	0.1342	0.01392
571	0.13094	0.01368
572	0.12793	0.01372
573	0.12519	0.01378
574	0.12273	0.01414
575	0.12037	0.01486
576	0.11879	0.01621
577	0.11755	0.01749
578	0.11577	0.01895
579	0.11459	0.02059
580	0.11325	0.02271
581	0.1123	0.02535
582	0.11114	0.02752
583	0.10987	0.03046
584	0.10905	0.0333
585	0.10812	0.03634
586	0.10687	0.03948
587	0.10567	0.0416
588	0.10477	0.04316
589	0.10385	0.04437
590	0.1029	0.04518
591	0.10164	0.04554
592	0.10025	0.04475
593	0.09869	0.04377
594	0.09711	0.04217
595	0.09575	0.04072
596	0.09399	0.03874
597	0.09275	0.03674
598	0.09093	0.03428
599	0.0895	0.03203
600	0.08849	0.0296
601	0.08711	0.02725
602	0.08539	0.02455
603	0.08462	0.02266
604	0.08334	0.02082
605	0.08202	0.01851
606	0.08113	0.01704
607	0.0802	0.01569
608	0.07926	0.01412
609	0.07843	0.01294
610	0.07773	0.0117
611	0.07728	0.01051
612	0.07654	0.00922
613	0.07631	0.00861
614	0.07589	0.00794
615	0.07491	0.00681
616	0.0745	0.00625
617	0.07408	0.00531
618	0.07369	0.00488
619	0.07312	0.00409
620	0.07286	0.00406
621	0.07209	0.00373
622	0.07202	0.00372
623	0.0715	0.00366
624	0.07083	0.00357
625	0.07008	0.0037
626	0.06947	0.00404
627	0.0688	0.00431
628	0.06835	0.00497
629	0.06758	0.00564
630	0.06693	0.00657
631	0.06624	0.00745
632	0.06535	0.00835
633	0.06474	0.00953
634	0.0638	0.01075
635	0.06323	0.01252
636	0.06247	0.01403
637	0.06213	0.01608
638	0.06157	0.01821
639	0.06107	0.02069
640	0.06062	0.02331
641	0.06062	0.02655
642	0.06041	0.02951
643	0.06042	0.03227
644	0.06052	0.03469
645	0.06009	0.03623
646	0.05999	0.03746
647	0.05993	0.03802
648	0.06017	0.03773
649	0.06013	0.03691
650	0.05952	0.03491
651	0.05928	0.03281
652	0.0588	0.03023
653	0.0582	0.02728
654	0.05744	0.02415
655	0.05674	0.02113
656	0.05594	0.01836
657	0.05513	0.01554
658	0.0545	0.0131
659	0.05386	0.01088
660	0.05295	0.00905
661	0.05191	0.0073
662	0.05139	0.00607
663	0.05093	0.00499
664	0.05045	0.00394
665	0.05002	0.00318
666	0.04934	0.00235
667	0.04869	0.00155
668	0.04838	0.00129
669	0.04813	0.00104
670	0.04778	0.000666
671	0.04711	6.9e-05
672	0.04676	-8.9e-05
673	0.04635	-0.000256
674	0.04627	-0.00051
675	0.04606	-0.000566
676	0.04563	-0.000681
677	0.04528	-0.000775
678	0.04475	-0.000685
679	0.04448	-0.000701
680	0.04418	-0.000755
681	0.04378	-0.00107
682	0.04334	-0.00117
683	0.04335	-0.000897
684	0.04331	-0.000883
685	0.04307	-0.000936
686	0.04265	-0.00102
687	0.04233	-0.000928
688	0.04193	-0.000961
689	0.04165	-0.00105
690	0.0413	-0.00106
691	0.04105	-0.00127
692	0.04091	-0.00124
693	0.04041	-0.00127
694	0.04004	-0.00111
695	0.03994	-0.00116
696	0.03957	-0.00134
697	0.0394	-0.00118
698	0.03939	-0.00112
699	0.03926	-0.00117
700	0.039	-0.00126
701	0.0384	-0.00148
702	0.03813	-0.00133
703	0.03785	-0.00115
704	0.03777	-0.00113
705	0.03744	-0.0013
706	0.03724	-0.00139
707	0.03716	-0.00142
708	0.03692	-0.00131
709	0.03677	-0.00132
710	0.03652	-0.0014
711	0.03649	-0.00152
712	0.03608	-0.00145
713	0.03578	-0.00135
714	0.03566	-0.00125
715	0.0353	-0.00154
716	0.03499	-0.00151
717	0.03487	-0.00146
718	0.03472	-0.00153
719	0.03451	-0.00123
720	0.03411	-0.00144
721	0.03419	-0.00152
722	0.03408	-0.00152
723	0.03373	-0.00147
724	0.03351	-0.00153
725	0.03357	-0.00134
726	0.03337	-0.00143
727	0.03297	-0.00144
728	0.03278	-0.0015
729	0.03253	-0.00162
730	0.03245	-0.00148
731	0.03234	-0.00151
732	0.03207	-0.00163
733	0.03172	-0.00157
734	0.0318	-0.00132
735	0.03143	-0.00161
736	0.03123	-0.00164
737	0.03101	-0.00156
738	0.03065	-0.0015
739	0.03056	-0.00146
740	0.03029	-0.00162
741	0.03022	-0.00166
742	0.03018	-0.00149
743	0.0299	-0.00171
744	0.02968	-0.00162
745	0.02959	-0.00169
746	0.0293	-0.00182
747	0.02903	-0.00194
748	0.0289	-0.00169
749	0.02876	-0.00179
750	0.02839	-0.0017
751	0.0285	-0.0016
752	0.02825	-0.00166
753	0.02816	-0.00172
754	0.02817	-0.0015
755	0.02808	-0.00139
756	0.02782	-0.00142
757	0.02771	-0.00154
758	0.02751	-0.00166
759	0.02704	-0.00173
760	0.02702	-0.00184
761	0.02685	-0.00152
762	0.02684	-0.00166
763	0.02663	-0.00173
764	0.02642	-0.00173
765	0.02621	-0.00182
766	0.026	-0.0019
767	0.02583	-0.00174
768	0.02571	-0.00172
769	0.02556	-0.00174
770	0.02523	-0.00177
771	0.02514	-0.00178
772	0.0246	-0.00212
773	0.02457	-0.00197
774	0.0247	-0.00194
775	0.02461	-0.00181
776	0.02449	-0.00184
777	0.02425	-0.00198
778	0.02399	-0.00201
779	0.02385	-0.00197
780	0.02372	-0.0019
781	0.02374	-0.00173
782	0.02373	-0.00199
783	0.02327	-0.00223
784	0.0234	-0.00199
785	0.02333	-0.00202
786	0.02316	-0.00213
787	0.02287	-0.0021
788	0.02249	-0.00203
789	0.02261	-0.00199
790	0.02255	-0.00203
791	0.02244	-0.00202
792	0.02241	-0.0018
793	0.02245	-0.00184
794	0.02228	-0.00198
795	0.02214	-0.00192
796	0.02202	-0.00178
797	0.02159	-0.00203
798	0.02163	-0.00199
799	0.02136	-0.00213
800	0.02099	-0.00236
801	0.02083	-0.00233
802	0.02103	-0.00201
803	0.02091	-0.00194
804	0.02081	-0.00185
805	0.02057	-0.002
806	0.02025	-0.00207
807	0.02021	-0.00223
808	0.02025	-0.00222
809	0.02002	-0.00218
810	0.0198	-0.00199
811	0.01998	-0.00191
812	0.01962	-0.00217
813	0.01958	-0.00214
814	0.0196	-0.00187
815	0.01919	-0.00214
816	0.01932	-0.00184
817	0.01912	-0.00214
818	0.01866	-0.00235
819	0.01892	-0.00225
820	0.01867	-0.00215
821	0.0186	-0.002
822	0.01854	-0.00203
823	0.01835	-0.00205
824	0.01834	-0.00195
825	0.01798	-0.00229
826	0.01812	-0.00214
827	0.01827	-0.00192
828	0.01773	-0.00273
829	0.01791	-0.00236
830	0.01787	-0.0023
831	0.01757	-0.00242
832	0.01755	-0.00261
833	0.01784	-0.00206
834	0.01747	-0.00208
835	0.01725	-0.00212
836	0.01744	-0.00203
837	0.01737	-0.00182
838	0.01745	-0.00191
839	0.01722	-0.00208
840	0.01741	-0.00165
841	0.01756	-0.0015
842	0.01707	-0.00195
843	0.01719	-0.00174
844	0.01742	-0.00171
845	0.01728	-0.00175
846	0.01726	-0.00173
847	0.01709	-0.00172
848	0.01689	-0.00199
849	0.01672	-0.00196
850	0.01683	-0.00174
851	0.01682	-0.00182
852	0.01676	-0.00162
853	0.01648	-0.00171
854	0.0165	-0.00169
855	0.01661	-0.00155
856	0.01649	-0.0016
857	0.01673	-0.00141
858	0.01636	-0.00152
859	0.01633	-0.00176
860	0.01652	-0.00141
861	0.01621	-0.00152
862	0.01636	-0.00139
863	0.01639	-0.0014
864	0.01652	-0.00135
865	0.01639	-0.00137
866	0.01633	-0.00124
867	0.01597	-0.00147
868	0.01613	-0.00131
869	0.01608	-0.00126
870	0.0159	-0.00131
871	0.01581	-0.00144
872	0.01573	-0.0015
873	0.01605	-0.00131
874	0.01607	-0.00119
875	0.01591	-0.0012
876	0.01574	-0.00124
877	0.01602	-0.00115
878	0.01577	-0.00118
879	0.01563	-0.0012
880	0.0156	-0.00129
881	0.01587	-0.00108
882	0.01591	-0.00114
883	0.01579	-0.00108
884	0.01566	-0.000978
885	0.01569	-0.000982
886	0.01539	-0.00123
887	0.01546	-0.00108
888	0.01536	-0.00101
889	0.01495	-0.00137
890	0.01512	-0.00133
891	0.01492	-0.0013
892	0.01501	-0.00115
893	0.015	-0.00127
894	0.01518	-0.00132
895	0.01504	-0.00133
896	0.01501	-0.00127
897	0.01495	-0.00119
898	0.01511	-0.00103
899	0.01488	-0.0011
900	0.01462	-0.00102
901	0.01467	-0.000832
902	0.01444	-0.00112
903	0.01445	-0.0011
904	0.01445	-0.00101
905	0.01416	-0.00118
906	0.01411	-0.000946
907	0.01408	-0.00113
908	0.01402	-0.000928
909	0.0138	-0.000987
910	0.01388	-0.0011
911	0.01384	-0.00115
912	0.01402	-0.000902
913	0.01369	-0.00122
914	0.01389	-0.0009
915	0.01401	-0.0009
916	0.01404	-0.000953
917	0.01408	-0.000778
918	0.01396	-0.000922
919	0.01369	-0.000908
920	0.01367	-0.00107
921	0.01375	-0.000935
922	0.01344	-0.000904
923	0.01317	-0.000947
924	0.01345	-0.000476
925	0.0133	-0.000516
926	0.01344	-0.000538
927	0.01347	-0.000616
928	0.0132	-0.000601
929	0.01289	-0.00108
930	0.01287	-0.00105
931	0.01306	-0.000634
932	0.01309	-0.000949
933	0.01306	-0.000918
934	0.01286	-0.000827
935	0.01286	-0.000814
936	0.01276	-0.00084
937	0.01284	-0.000867
938	0.01284	-0.000832
939	0.01273	-0.000899
940	0.01268	-0.00105
941	0.01245	-0.000892
942	0.0122	-0.00102
943	0.01232	-0.00099
944	0.01215	-0.000955
945	0.01263	-0.000834
946	0.0122	-0.00114
947	0.01258	-0.000781
948	0.0124	-0.000852
949	0.01225	-0.000837
950	0.01192	-0.00118
951	0.0124	-0.000739
952	0.01217	-0.000923
953	0.01194	-0.000991
954	0.01223	-0.000666
955	0.01204	-0.00109
956	0.01202	-0.000947
957	0.01193	-0.000999
958	0.01201	-0.00105
959	0.01196	-0.000927
960	0.01198	-0.000949
961	0.01195	-0.00118
962	0.01197	-0.00111
963	0.0118	-0.000962
964	0.01164	-0.000793
965	0.01179	-0.000813
966	0.01202	-0.000764
967	0.01201	-0.000878
968	0.01195	-0.000875
969	0.01174	-0.000945
970	0.01137	-0.00124
971	0.01131	-0.00129
972	0.01133	-0.00114
973	0.01127	-0.00101
974	0.01112	-0.00108
975	0.01108	-0.00109
976	0.01129	-0.00101
977	0.01117	-0.0011
978	0.01108	-0.00104
979	0.01107	-0.00105
980	0.01088	-0.00114
981	0.01103	-0.00107
982	0.01076	-0.00119
983	0.01093	-0.000986
984	0.0109	-0.000943
985	0.01082	-0.001
986	0.0107	-0.00104
987	0.01048	-0.00113
988	0.01038	-0.00104
989	0.01032	-0.00109
990	0.01015	-0.00122
991	0.01023	-0.00123
992	0.01025	-0.0012
993	0.0101	-0.00121
994	0.01	-0.00125
995	0.00993	-0.00121
996	0.0099	-0.000973
997	0.00979	-0.00112
998	0.0095	-0.00123
999	0.00943	-0.00121
1000	0.00956	-0.00107
1001	0.00941	-0.00124
1002	0.00967	-0.00121
1003	0.00937	-0.00148
1004	0.00928	-0.00122
1005	0.00904	-0.00149
1006	0.00885	-0.00159
1007	0.0086	-0.00153
1008	0.00861	-0.00141
1009	0.0087	-0.00129
1010	0.0087	-0.00124
1011	0.00847	-0.0013
1012	0.00839	-0.00132
1013	0.00832	-0.00123
1014	0.00817	-0.00142
1015	0.0082	-0.00135
1016	0.00811	-0.00143
1017	0.00766	-0.0016
1018	0.00765	-0.00152
1019	0.00757	-0.00165
1020	0.00734	-0.00169
1021	0.00715	-0.00194
1022	0.00756	-0.00157
1023	0.00736	-0.00153
1024	0.00741	-0.00157
1025	0.00727	-0.00149
1026	0.00678	-0.00189
1027	0.00692	-0.00169
1028	0.00697	-0.00165
1029	0.00666	-0.0019
1030	0.00679	-0.00175
1031	0.00654	-0.00172
1032	0.00668	-0.00152
1033	0.00659	-0.00159
1034	0.0064	-0.00179
1035	0.0062	-0.00181
1036	0.00643	-0.00165
1037	0.00615	-0.00181
1038	0.00627	-0.00181
1039	0.00615	-0.0017
1040	0.00594	-0.00167
1041	0.00587	-0.00167
1042	0.00581	-0.00162
1043	0.00565	-0.00185
1044	0.00568	-0.0017
1045	0.00553	-0.00177
1046	0.00549	-0.00179
1047	0.00537	-0.00179
1048	0.00535	-0.0017
1049	0.00535	-0.00183
1050	0.00531	-0.00182
1051	0.00505	-0.00198
1052	0.00482	-0.00202
1053	0.00516	-0.00176
1054	0.00491	-0.00194
1055	0.00455	-0.0019
1056	0.00455	-0.00198
1057	0.00466	-0.00168
1058	0.00502	-0.00166
1059	0.00462	-0.00203
1060	0.00463	-0.00198
1061	0.00454	-0.002
1062	0.00465	-0.00195
1063	0.00469	-0.00207
1064	0.00422	-0.00218
1065	0.00431	-0.00195
1066	0.00443	-0.00203
1067	0.00458	-0.0018
1068	0.0047	-0.00171
1069	0.00459	-0.00174
1070	0.00463	-0.00191
1071	0.00484	-0.00162
1072	0.00461	-0.00171
1073	0.00459	-0.0018
1074	0.00472	-0.00184
1075	0.00453	-0.00197
1076	0.00455	-0.00187
1077	0.00448	-0.00174
1078	0.00441	-0.00179
1079	0.00414	-0.00182
1080	0.00413	-0.00194
1081	0.00412	-0.00193
1082	0.00388	-0.00223
1083	0.00405	-0.00189
1084	0.00413	-0.00187
1085	0.00403	-0.00187
1086	0.00405	-0.00181
1087	0.0041	-0.00197
1088	0.00404	-0.00169
1089	0.00371	-0.00181
1090	0.00405	-0.00158
1091	0.0044	-0.00124
1092	0.00489	-0.000689
1093	0.00597	-0.000171
1094	0.00643	-6.7e-05
1095	0.00645	-0.000254
1096	0.00628	-0.000494
1097	0.00638	-0.000313
1098	0.0062	-0.000559
1099	0.00631	-0.000461
1100	0.00631	-0.000578

## Sheet: Figure 2b
Figure 2b
Wavelength (nm)	Transmittance (arb.u.)
500	91.2	96.15
500	91.2	96.15
501	91.2	96.1
501	91.2	96.05
502	91.1	96
502	91.1	95.95
503	91.1	95.9
503	91	95.8
504	91	95.75
504	91	95.7
505	90.9	95.65
505	90.9	95.6
506	90.8	95.55
506	90.8	95.5
507	90.8	95.5
507	90.7	95.45
508	90.7	95.4
508	90.7	95.35
509	90.6	95.35
509	90.6	95.3
510	90.6	95.3
510	90.5	95.3
511	90.4	95.25
511	90.4	95.25
512	90.3	95.25
512	90.2	95.25
512	90.2	95.25
513	90.1	95.25
513	90	95.25
514	89.9	95.25
514	89.8	95.25
515	89.7	95.25
515	89.6	95.2
516	89.5	95.2
516	89.4	95.2
517	89.3	95.2
517	89.3	95.2
518	89.2	95.15
518	89.1	95.15
519	89.1	95.15
519	89.1	95.1
520	89.1	95.1
520	89.1	95.1
521	89.2	95.05
521	89.3	95.05
522	89.4	95.05
522	89.5	95.05
523	89.6	95.05
523	89.8	95.05
524	89.9	95.1
524	90.1	95.1
525	90.3	95.1
525	90.5	95.1
526	90.7	95.15
526	90.8	95.15
526	91	95.15
527	91.1	95.15
527	91.2	95.2
528	91.3	95.2
528	91.4	95.2
529	91.5	95.2
529	91.5	95.2
530	91.6	95.25
530	91.6	95.25
531	91.7	95.25
531	91.7	95.25
532	91.7	95.25
532	91.7	95.3
533	91.8	95.3
533	91.8	95.3
534	91.8	95.35
534	91.7	95.35
535	91.7	95.35
535	91.7	95.4
536	91.7	95.4
536	91.7	95.4
537	91.6	95.45
537	91.6	95.45
538	91.6	95.45
538	91.5	95.45
539	91.5	95.5
539	91.4	95.5
539	91.4	95.5
540	91.3	95.5
540	91.3	95.55
541	91.3	95.55
541	91.2	95.55
542	91.2	95.6
542	91.2	95.6
543	91.1	95.6
543	91.1	95.6
544	91.1	95.65
544	91	95.65
545	91	95.65
545	90.9	95.65
546	90.9	95.7
546	90.8	95.7
547	90.8	95.7
547	90.7	95.7
548	90.7	95.7
548	90.6	95.7
549	90.5	95.7
549	90.4	95.7
550	90.3	95.7
550	90.2	95.7
551	90.2	95.7
551	90.1	95.7
552	90	95.7
552	89.9	95.7
553	89.8	95.7
553	89.7	95.65
553	89.6	95.65
554	89.6	95.65
554	89.5	95.65
555	89.4	95.6
555	89.3	95.6
556	89.3	95.6
556	89.2	95.55
557	89.1	95.55
557	89.1	95.5
558	89	95.45
558	89	95.45
559	89	95.4
559	88.9	95.35
560	88.9	95.35
560	88.9	95.3
561	88.9	95.25
561	89	95.25
562	89	95.2
562	89	95.2
563	89.1	95.2
563	89.2	95.15
564	89.3	95.15
564	89.3	95.15
565	89.4	95.15
565	89.5	95.2
566	89.6	95.2
566	89.7	95.2
566	89.8	95.25
567	89.9	95.25
567	90	95.3
568	90.1	95.3
568	90.2	95.35
569	90.3	95.4
569	90.3	95.45
570	90.4	95.45
570	90.5	95.5
571	90.5	95.55
571	90.6	95.6
572	90.7	95.65
572	90.7	95.7
573	90.8	95.75
573	90.8	95.8
574	90.8	95.85
574	90.9	95.9
575	90.9	95.95
575	90.9	96
576	91	96.05
576	91	96.05
577	91	96.1
577	91.1	96.1
578	91.1	96.15
578	91.1	96.15
579	91.1	96.2
579	91.2	96.2
580	91.2	96.25
580	91.2	96.25
580	91.2	96.25
581	91.2	96.3
581	91.3	96.3
582	91.3	96.3
582	91.3	96.35
583	91.3	96.35
583	91.2	96.35
584	91.2	96.35
584	91.2	96.35
585	91.2	96.35
585	91.2	96.4
586	91.1	96.4
586	91.1	96.4
587	91.1	96.4
587	91.1	96.4
588	91.1	96.4
588	91.1	96.4
589	91.1	96.4
589	91.1	96.4
590	91.1	96.4
590	91.2	96.4
591	91.2	96.4
591	91.2	96.4
592	91.2	96.4
592	91.2	96.4
593	91.2	96.4
593	91.2	96.4
593	91.1	96.4
594	91.1	96.4
594	91.1	96.4
595	91.1	96.4
595	91.1	96.4
596	91.1	96.4
596	91.1	96.4
597	91.1	96.4
597	91.1	96.4
598	91.1	96.4
598	91.1	96.4
599	91.1	96.4
599	91.1	96.4
600	91.1	96.4
600	91.1	96.4
601	91.1	96.4
601	91.1	96.4
602	91.1	96.4
602	91.1	96.4
603	91.1	96.4
603	91.1	96.4
604	91.1	96.4
604	91.1	96.4
605	91.1	96.4
605	91.1	96.4
606	91.1	96.4
606	91.1	96.4
607	91.1	96.4
607	91.1	96.4
607	91.1	96.4
608	91.1	96.4
608	91.1	96.4
609	91.1	96.4
609	91.1	96.4
610	91.1	96.4
610	91.1	96.4
611	91.1	96.4
611	91.1	96.45
612	91.2	96.45
612	91.2	96.45
613	91.2	96.45
613	91.3	96.45
614	91.3	96.45
614	91.3	96.45
615	91.4	96.45
615	91.4	96.45
616	91.4	96.45
616	91.4	96.45
617	91.4	96.45
617	91.4	96.45
618	91.4	96.45
618	91.4	96.45
619	91.4	96.45
619	91.4	96.4
620	91.4	96.4
620	91.3	96.4
620	91.3	96.4
621	91.3	96.4
621	91.3	96.35
622	91.3	96.35
622	91.2	96.35
623	91.2	96.35
623	91.2	96.35
624	91.2	96.35
624	91.2	96.3
625	91.2	96.3
625	91.2	96.3
626	91.2	96.25
626	91.2	96.2
627	91.2	96.2
627	91.2	96.15
628	91.2	96.1
628	91.2	96.05
629	91.2	96
629	91.2	95.9
630	91.2	95.85
630	91.2	95.8
631	91.2	95.75
631	91.2	95.7
632	91.2	95.65
632	91.2	95.6
633	91.2	95.6
633	91.2	95.55
634	91.2	95.6
634	91.2	95.6
634	91.2	95.65
635	91.2	95.7
635	91.2	95.75
636	91.2	95.8
636	91.2	95.85
637	91.2	95.9
637	91.2	95.95
638	91.2	96
638	91.2	96.05
639	91.2	96.1
639	91.2	96.1
640	91.3	96.15
640	91.3	96.15
641	91.3	96.15
641	91.4	96.15
642	91.4	96.15
642	91.5	96.1
643	91.5	96.1
643	91.5	96.1
644	91.6	96.1
644	91.6	96.1
645	91.6	96.1
645	91.6	96.1
646	91.7	96.1
646	91.7	96.05
647	91.7	96.05
647	91.7	96.05
647	91.7	96.05
648	91.7	96.05
648	91.7	96
649	91.7	96
649	91.6	95.95
650	91.6	95.95
650	91.6	95.9
651	91.6	95.9
651	91.5	95.85
652	91.5	95.8
652	91.5	95.8
653	91.5	95.75
653	91.5	95.7
654	91.5	95.7
654	91.5	95.65
655	91.4	95.6
655	91.4	95.6
656	91.5	95.55
656	91.5	95.5
657	91.5	95.45
657	91.5	95.4
658	91.5	95.3
658	91.5	95.25
659	91.4	95.2
659	91.4	95.15
660	91.4	95.1
660	91.4	95
660	91.4	94.95
661	91.4	94.9
661	91.3	94.85
662	91.3	94.8
662	91.3	94.75
663	91.3	94.75
663	91.3	94.7
664	91.3	94.65
664	91.3	94.65
665	91.3	94.6
665	91.2	94.55
666	91.2	94.55
666	91.2	94.5
667	91.2	94.45
667	91.2	94.4
668	91.2	94.4
668	91.2	94.35
669	91.2	94.3
669	91.2	94.3
670	91.2	94.25
670	91.3	94.25
671	91.3	94.25
671	91.3	94.2
672	91.3	94.2
672	91.4	94.2
673	91.4	94.2
673	91.4	94.25
674	91.5	94.25
674	91.5	94.25
674	91.6	94.3
675	91.6	94.3
675	91.6	94.35
676	91.6	94.35
676	91.6	94.4
677	91.6	94.4
677	91.6	94.45
678	91.5	94.5
678	91.5	94.55
679	91.5	94.55
679	91.5	94.6
680	91.5	94.7
680	91.5	94.75
681	91.4	94.8
681	91.4	94.85
682	91.4	94.9
682	91.4	95
683	91.3	95.05
683	91.3	95.1
684	91.3	95.2
684	91.3	95.25
685	91.3	95.3
685	91.3	95.4
686	91.3	95.45
686	91.3	95.5
687	91.3	95.55
687	91.3	95.6
687	91.3	95.65
688	91.2	95.7
688	91.2	95.7
689	91.2	95.75
689	91.2	95.75
690	91.2	95.75
690	91.1	95.75
691	91.1	95.75
691	91.1	95.75
692	91.1	95.7
692	91	95.65
693	91	95.65
693	91	95.6
694	90.9	95.5
694	90.9	95.45
695	90.9	95.4
695	90.8	95.3
696	90.8	95.2
696	90.7	95.1
697	90.7	95
697	90.6	94.9
698	90.6	94.8
698	90.5	94.65
699	90.4	94.5
699	90.3	94.4
700	90.3	94.25
700	90.2	94.1
701	90.1	93.95
701	90	93.8
701	89.9	93.6
702	89.9	93.45
702	89.8	93.3
703	89.7	93.15
703	89.7	93.05
704	89.6	92.9
704	89.5	92.75
705	89.4	92.6
705	89.3	92.5
706	89.2	92.35
706	89	92.2
707	88.9	92.05
707	88.7	91.9
708	88.4	91.75
708	88.2	91.6
709	88	91.45
709	87.7	91.3
710	87.5	91.15
710	87.3	91
711	87.1	90.9
711	87	90.75
712	86.9	90.65
712	86.8	90.55
713	86.8	90.5
713	86.8	90.45
714	86.9	90.4
714	87	90.35
714	87.1	90.35
715	87.3	90.3
715	87.4	90.3
716	87.6	90.3
716	87.8	90.3
717	88	90.25
717	88.1	90.25
718	88.3	90.2
718	88.4	90.15
719	88.4	90.1
719	88.5	90
720	88.5	89.95
720	88.5	89.85
721	88.6	89.8
721	88.6	89.7
722	88.6	89.65
722	88.6	89.6
723	88.7	89.55
723	88.8	89.5
724	88.8	89.5
724	88.9	89.5
725	89	89.5
725	89.1	89.5
726	89.2	89.55
726	89.3	89.6
727	89.5	89.65
727	89.6	89.7
728	89.7	89.75
728	89.8	89.8
728	89.9	89.9
729	89.9	89.95
729	90	90.05
730	90	90.15
730	90	90.25
731	90	90.35
731	90	90.45
732	90	90.6
732	90	90.75
733	89.9	90.85
733	89.9	91
734	89.9	91.15
734	89.8	91.3
735	89.8	91.45
735	89.8	91.6
736	89.8	91.8
736	89.8	91.95
737	89.8	92.1
737	89.8	92.25
738	89.9	92.4
738	89.9	92.5
739	90	92.65
739	90	92.8
740	90	92.95
740	90.1	93.1
741	90.1	93.25
741	90.1	93.4
741	90.2	93.55
742	90.2	93.7
742	90.2	93.85
743	90.2	94.05
743	90.2	94.2
744	90.2	94.35
744	90.2	94.5
745	90.2	94.6
745	90.2	94.75
746	90.2	94.85
746	90.2	94.95
747	90.2	95
747	90.2	95.05
748	90.2	95.1
748	90.2	95.1
749	90.2	95.1
749	90.2	95.05
750	90.2	95
750	90.2	94.95
751	90.2	94.85
751	90.2	94.75
752	90.2	94.6
752	90.2	94.45
753	90.2	94.3
753	90.2	94.1
754	90.1	93.9
754	90.1	93.65
755	90.1	93.4
755	90.1	93.15
755	90	92.9
756	90	92.6
756	90	92.35
757	89.9	92.1
757	89.9	91.8
758	89.8	91.55
758	89.8	91.3
759	89.7	91.05
759	89.7	90.8
760	89.6	90.6
760	89.5	90.4
761	89.4	90.2
761	89.3	90
762	89.2	89.85
762	89.1	89.75
763	88.9	89.6
763	88.8	89.5
764	88.5	89.4
764	88.3	89.35
765	88	89.25
765	87.6	89.2
766	87.2	89.2
766	86.7	89.15
767	86.2	89.15
767	85.7	89.15
768	85.1	89.2
768	84.6	89.25
768	84.1	89.3
769	83.7	89.35
769	83.3	89.4
770	83	89.45
770	82.8	89.55
771	82.7	89.6
771	82.8	89.65
772	82.9	89.7
772	83.1	89.8
773	83.4	89.8
773	83.8	89.85
774	84.2	89.9
774	84.7	89.9
775	85.2	89.9
775	85.7	89.85
776	86.2	89.8
776	86.7	89.75
777	87.1	89.65
777	87.5	89.55
778	87.9	89.45
778	88.1	89.3
779	88.4	89.15
779	88.6	88.95
780	88.7	88.75
780	88.9	88.55
781	89	88.35
781	89.1	88.15
782	89.2	87.9
782	89.3	87.7
782	89.3	87.5
783	89.4	87.3
783	89.5	87.05
784	89.5	86.9
784	89.6	86.7
785	89.6	86.5
785	89.6	86.35
786	89.6	86.15
786	89.6	86
787	89.6	85.85
787	89.6	85.7
788	89.6	85.55
788	89.6	85.4
789	89.6	85.25
789	89.5	85.1
790	89.5	84.95
790	89.4	84.75
791	89.4	84.6
791	89.3	84.4
792	89.2	84.25
792	89.2	84.05
793	89.1	83.85
793	89	83.65
794	88.9	83.45
794	88.8	83.25
795	88.7	83.1
795	88.5	82.9
795	88.4	82.75
796	88.3	82.6
796	88.2	82.45
797	88.1	82.35
797	88	82.3
798	87.9	82.25
798	87.8	82.2
799	87.7	82.25
799	87.6	82.3
800	87.5	82.4
800	87.4	82.55
801	87.4	82.75
801	87.3	83
802	87.2	83.3
802	87.2	83.6
803	87.2	83.95
803	87.1	84.35
804	87.1	84.75
804	87.1	85.2
805	87.2	85.65
805	87.2	86.1
806	87.2	86.6
806	87.3	87.05
807	87.4	87.5
807	87.4	87.95
808	87.5	88.4
808	87.6	88.85
809	87.8	89.25
809	87.9	89.7
809	88	90.1
810	88.1	90.45
810	88.3	90.85
811	88.4	91.2
811	88.5	91.55
812	88.6	91.9
812	88.7	92.2
813	88.8	92.55
813	88.9	92.85
814	89	93.1
814	89.1	93.35
815	89.2	93.6
815	89.2	93.8
816	89.3	94
816	89.3	94.15
817	89.3	94.3
817	89.4	94.4
818	89.4	94.5
818	89.4	94.55
819	89.5	94.65
819	89.5	94.7
820	89.5	94.7
820	89.5	94.75
821	89.5	94.8
821	89.5	94.85
822	89.5	94.9
822	89.4	94.95
822	89.4	95.05
823	89.4	95.15
823	89.3	95.2
824	89.2	95.3
824	89.2	95.4
825	89.1	95.5
825	89	95.65
826	89	95.7
826	88.9	95.8
827	88.8	95.9
827	88.8	95.95
828	88.8	96
828	88.7	96.05
829	88.7	96.1
829	88.7	96.1
830	88.6	96.15
830	88.6	96.15
831	88.6	96.15
831	88.6	96.15
832	88.5	96.15
832	88.4	96.15
833	88.3	96.15
833	88.2	96.15
834	88.1	96.15
834	88	96.15
835	87.8	96.15
835	87.6	96.15
836	87.5	96.15
836	87.3	96.15
836	87.2	96.15
837	87	96.15
837	86.9	96.15
838	86.9	96.15
838	86.8	96.15
839	86.9	96.15
839	86.9	96.15
840	87	96.15
840	87.1	96.15
841	87.2	96.1
841	87.4	96.1
842	87.6	96.1
842	87.8	96.1
843	88	96.05
843	88.2	96.05
844	88.3	96.05
844	88.5	96.05
845	88.7	96.05
845	88.8	96.05
846	89	96.05
846	89.1	96.05
847	89.2	96.05
847	89.2	96.05
848	89.3	96.1
848	89.3	96.1
849	89.4	96.1
849	89.4	96.15
849	89.4	96.15
850	89.5	96.15
850	89.5	96.2
851	89.5	96.2
851	89.5	96.25
852	89.5	96.25
852	89.6	96.25
853	89.6	96.3
853	89.6	96.3
854	89.6	96.3
854	89.6	96.3
855	89.6	96.3
855	89.7	96.3
856	89.7	96.3
856	89.7	96.25
857	89.7	96.2
857	89.7	96.15
858	89.7	96.1
858	89.7	96
859	89.7	95.9
859	89.7	95.75
860	89.7	95.6
860	89.7	95.4
861	89.7	95.2
861	89.7	94.95
862	89.6	94.7
862	89.6	94.4
863	89.5	94.15
863	89.4	93.85
863	89.3	93.55
864	89.2	93.3
864	89.1	93
865	88.9	92.8
865	88.8	92.6
866	88.7	92.45
866	88.5	92.35
867	88.4	92.3
867	88.3	92.3
868	88.2	92.35
868	88.2	92.4
869	88.1	92.55
869	88.1	92.7
870	88.1	92.85
870	88.1	93.05
871	88.2	93.3
871	88.3	93.5
872	88.3	93.75
872	88.4	94
873	88.5	94.2
873	88.6	94.45
874	88.7	94.65
874	88.8	94.85
875	88.9	95.05
875	88.9	95.2
876	89	95.35
876	89	95.5
876	89.1	95.65
877	89.1	95.75
877	89.1	95.8
878	89.1	95.9
878	89.1	95.95
879	89.1	96
879	89.1	96.05
880	89.2	96.1
880	89.2	96.15
881	89.2	96.2
881	89.2	96.25
882	89.2	96.3
882	89.2	96.35
883	89.2	96.45
883	89.2	96.5
884	89.3	96.6
884	89.3	96.65
885	89.3	96.75
885	89.3	96.85
886	89.4	96.9
886	89.4	96.95
887	89.4	97.05
887	89.4	97.1
888	89.5	97.1
888	89.5	97.15
889	89.5	97.2
889	89.6	97.2
890	89.6	97.2
890	89.6	97.25
890	89.6	97.25
891	89.6	97.25
891	89.6	97.25
892	89.7	97.25
892	89.7	97.25
893	89.7	97.25
893	89.7	97.25
894	89.7	97.25
894	89.7	97.25
895	89.7	97.25
895	89.7	97.25
896	89.8	97.25
896	89.8	97.2
897	89.8	97.2
897	89.8	97.2
898	89.8	97.2
898	89.8	97.2
899	89.8	97.15
899	89.8	97.15
900	89.8	97.15
900	89.8	97.15
901	89.8	97.15
901	89.8	97.1
902	89.8	97.1
902	89.8	97.1
903	89.8	97.1
903	89.8	97.05
903	89.8	97.05
904	89.8	97.05
904	89.8	97.05
905	89.7	97.05
905	89.7	97
906	89.7	97
906	89.7	97
907	89.7	97
907	89.7	97
908	89.7	96.95
908	89.7	96.95
909	89.7	96.95
909	89.7	96.95
910	89.7	96.95
910	89.7	96.9
911	89.7	96.9
911	89.7	96.9
912	89.7	96.9
912	89.7	96.9
913	89.7	96.9
913	89.7	96.85
914	89.7	96.85
914	89.7	96.85
915	89.7	96.85
915	89.7	96.85
916	89.7	96.85
916	89.7	96.85
917	89.7	96.85
917	89.7	96.8
917	89.7	96.8
918	89.7	96.8
918	89.8	96.8
919	89.8	96.8
919	89.8	96.8
920	89.8	96.75
920	89.8	96.75
921	89.8	96.75
921	89.8	96.75
922	89.8	96.75
922	89.8	96.7
923	89.8	96.7
923	89.8	96.7
924	89.8	96.7
924	89.8	96.65
925	89.9	96.65
925	89.9	96.65
926	89.9	96.65
926	89.9	96.65
927	89.9	96.6
927	89.9	96.6
928	89.9	96.6
928	89.9	96.6
929	89.9	96.55
929	89.9	96.55
930	89.9	96.55
930	89.9	96.55
930	89.9	96.5
931	89.8	96.5
931	89.8	96.5
932	89.8	96.5
932	89.8	96.45
933	89.8	96.45
933	89.8	96.45
934	89.8	96.4
934	89.8	96.4
935	89.8	96.4
935	89.7	96.35
936	89.7	96.35
936	89.7	96.35
937	89.7	96.3
937	89.7	96.3
938	89.7	96.3
938	89.7	96.25
939	89.7	96.25
939	89.7	96.25
940	89.7	96.2
940	89.7	96.2
941	89.7	96.15
941	89.7	96.15
942	89.7	96.1
942	89.6	96.1
943	89.6	96.1
943	89.6	96.05
944	89.6	96.05
944	89.6	96
944	89.6	96
945	89.5	95.95
945	89.5	95.95
946	89.5	95.9
946	89.5	95.85
947	89.5	95.85
947	89.5	95.8
948	89.5	95.8
948	89.5	95.75
949	89.4	95.7
949	89.4	95.65
950	89.4	95.6
950	89.4	95.55
951	89.4	95.5
951	89.4	95.45
952	89.4	95.35
952	89.4	95.3
953	89.4	95.15
953	89.3	95.05
954	89.3	94.9
954	89.3	94.7
955	89.3	94.5
955	89.3	94.3
956	89.2	94.05
956	89.2	93.75
957	89.2	93.4
957	89.1	93.05
957	89.1	92.7
958	89.1	92.3
958	89	91.85
959	89	91.45
959	88.9	91
960	88.9	90.55
960	88.8	90.1
961	88.8	89.65
961	88.8	89.25
962	88.7	88.85
962	88.7	88.45
963	88.6	88.1
963	88.6	87.8
964	88.5	87.55
964	88.5	87.3
965	88.4	87.15
965	88.4	87.05
966	88.4	87
966	88.3	87
967	88.3	87.1
967	88.3	87.25
968	88.2	87.45
968	88.2	87.75
969	88.2	88.1
969	88.2	88.55
970	88.2	89
970	88.2	89.5
971	88.1	90
971	88.1	90.5
971	88.2	91
972	88.2	91.5
972	88.2	91.95
973	88.2	92.35
973	88.2	92.7
974	88.2	92.95
974	88.2	93.15
975	88.2	93.25
975	88.2	93.3
976	88.2	93.25
976	88.2	93.15
977	88.2	93
977	88.2	92.8
978	88.2	92.55
978	88.2	92.3
979	88.2	92.05
979	88.2	91.8
980	88.2	91.55
980	88.2	91.3
981	88.1	91.1
981	88.1	90.95
982	88.1	90.85
982	88	90.8
983	88	90.8
983	88	90.85
984	87.9	90.95
984	87.9	91.15
984	87.8	91.3
985	87.8	91.55
985	87.7	91.8
986	87.6	92.05
986	87.6	92.3
987	87.5	92.55
987	87.4	92.75
988	87.3	92.9
988	87.2	93
989	87.1	93.05
989	87	93.05
990	86.8	93.05
990	86.6	92.95
991	86.5	92.85
991	86.2	92.75
992	86	92.65
992	85.7	92.55
993	85.3	92.5
993	84.9	92.45
994	84.5	92.45
994	84	92.55
995	83.4	92.65
995	82.8	92.85
996	82.1	93.05
996	81.5	93.3
997	80.8	93.55
997	80.1	93.85
997	79.5	94.2
998	78.9	94.5
998	78.4	94.75
999	78	95
999	77.7	95.25
1000	77.6	95.4
1000	77.6	95.55
1000	77.7	95.7
1000	77.9	95.75
1000	78.3	95.85
1000	78.7	95.85
1000	79.3	95.9
1000	80	95.9
1000	80.6	95.9
1000	81.4	95.9
1000	82.1	95.9
1010	82.8	95.9
1010	83.4	95.9
1010	84.1	95.9
1010	84.6	95.9
1010	85	95.9
1010	85.4	95.9
1010	85.7	95.9
1010	85.9	95.9
1010	86.1	95.9
1010	86.1	95.85
1010	86.2	95.8
1010	86.1	95.75
1010	86.1	95.7
1010	86	95.65
1010	85.9	95.55
1010	85.8	95.4
1010	85.7	95.2
1010	85.6	95
1010	85.5	94.75
1010	85.5	94.45
1010	85.5	94.15
1020	85.5	93.75
1020	85.6	93.35
1020	85.6	92.95
1020	85.7	92.55
1020	85.9	92.2
1020	86	91.85
1020	86.1	91.55
1020	86.3	91.3
1020	86.5	91.15
1020	86.6	91.1
1020	86.7	91.15
1020	86.8	91.3
1020	86.9	91.5
1020	87	91.8
1020	87	92.2
1020	87.1	92.65
1020	87.1	93.15
1020	87	93.65
1020	87	94.15
1020	87	94.7
1020	87	95.15
1030	86.9	95.6
1030	86.9	96
1030	86.9	96.35
1030	86.9	96.65
1030	86.8	96.85
1030	86.8	97.05
1030	86.8	97.2
1030	86.8	97.3
1030	86.8	97.35
1030	86.8	97.4
1030	86.8	97.4
1030	86.8	97.45
1030	86.8	97.45
1030	86.8	97.45
1030	86.8	97.45
1030	86.7	97.4
1030	86.7	97.4
1030	86.7	97.4
1030	86.6	97.35
1030	86.6	97.35
1040	86.5	97.3
1040	86.5	97.3
1040	86.4	97.25
1040	86.4	97.25
1040	86.3	97.2
1040	86.3	97.15
1040	86.2	97.15
1040	86.1	97.1
1040	86.1	97.1
1040	86	97.05
1040	86	97.05
1040	85.9	97
1040	85.9	97
1040	85.8	96.95
1040	85.8	96.9
1040	85.7	96.9
1040	85.7	96.85
1040	85.6	96.85
1040	85.6	96.8
1040	85.6	96.8
1040	85.5	96.75
1050	85.5	96.75
1050	85.4	96.7
1050	85.4	96.7
1050	85.4	96.7
1050	85.4	96.65
1050	85.3	96.65
1050	85.3	96.6
1050	85.3	96.6
1050	85.3	96.55
1050	85.3	96.55
1050	85.3	96.55
1050	85.3	96.5
1050	85.3	96.5
1050	85.3	96.45
1050	85.3	96.45
1050	85.3	96.45
1050	85.3	96.4
1050	85.3	96.4
1050	85.3	96.4
1050	85.3	96.35
1050	85.3	96.35
1060	85.3	96.35
1060	85.3	96.3
1060	85.3	96.3
1060	85.3	96.3
1060	85.3	96.3
1060	85.3	96.3
1060	85.3	96.25
1060	85.3	96.25
1060	85.3	96.25
1060	85.3	96.25
1060	85.3	96.25
1060	85.3	96.25
1060	85.2	96.25
1060	85.2	96.25
1060	85.2	96.25
1060	85.1	96.2
1060	85.1	96.2
1060	85.1	96.2
1060	85	96.2
1060	84.9	96.15
1060	84.9	96.15
1070	84.8	96.15
1070	84.7	96.1
1070	84.6	96.05
1070	84.6	96.05
1070	84.5	96
1070	84.4	95.95
1070	84.3	95.9
1070	84.2	95.85
1070	84.1	95.8
1070	84	95.75
1070	84	95.7
1070	83.9	95.65
1070	83.9	95.6
1070	83.8	95.55
1070	83.8	95.5
1070	83.8	95.45
1070	83.9	95.4
1070	83.9	95.35
1070	83.9	95.35
1070	84	95.3
1080	84.1	95.25
1080	84.1	95.2
1080	84.2	95.2
1080	84.3	95.15
1080	84.4	95.1
1080	84.4	95.1
1080	84.5	95.05
1080	84.6	95
1080	84.6	94.95
1080	84.6	94.95
1080	84.7	94.9
1080	84.7	94.85
1080	84.7	94.8
1080	84.8	94.75
1080	84.8	94.7
1080	84.8	94.7
1080	84.8	94.65
1080	84.8	94.6
1080	84.8	94.5
1080	84.8	94.45
1080	84.8	94.4
1090	84.8	94.35
1090	84.9	94.3
1090	84.9	94.25
1090	84.9	94.15
1090	84.9	94.1
1090	84.9	94.05
1090	84.9	93.95
1090	84.9	93.9
1090	85	93.8
1090	85	93.75
1090	85	93.65
1090	85	93.6
1090	85	93.5
1090	85	93.4
1090	85	93.3
1090	85	93.2
1090	84.9	93.05
1090	84.9	92.95
1090	84.9	92.8
1090	84.8	92.65
1090	84.8	92.5
1100	84.7	92.35
1100	84.7	92.2
1100	84.7	92
1100	84.6	91.85
1100	84.6	91.7
1100	84.6	91.5
1100	84.5	91.35
1100	84.5	91.2
1100	84.5	91.05
1100	84.5	90.95
1100	84.5	90.8
1100	84.5	90.75
1100	84.5	90.65
1100	84.5	90.6
1100	84.6	90.55
1100	84.6	90.5
1100	84.6	90.5
1100	84.7	90.5
1100	84.7	90.5
1100	84.8	90.55
1110	84.8	90.6
1110	84.9	90.6
1110	85	90.65
1110	85	90.7
1110	85.1	90.75
1110	85.2	90.8
1110	85.3	90.85
1110	85.4	90.9
1110	85.4	90.95
1110	85.5	90.95
1110	85.6	91
1110	85.7	91
1110	85.7	91
1110	85.8	91
1110	85.9	91
1110	85.9	90.95
1110	86	90.95
1110	86	90.95
1110	86	90.9
1110	86.1	90.85
1110	86.1	90.85
1120	86.2	90.8
1120	86.2	90.75
1120	86.2	90.75
1120	86.3	90.7
1120	86.3	90.7
1120	86.3	90.65
1120	86.3	90.6
1120	86.4	90.6
1120	86.4	90.6
1120	86.4	90.55
1120	86.5	90.55
1120	86.5	90.55
1120	86.5	90.55
1120	86.5	90.6
1120	86.6	90.6
1120	86.6	90.65
1120	86.6	90.7
1120	86.6	90.75
1120	86.7	90.8
1120	86.7	90.9
1120	86.7	91
1130	86.7	91.15
1130	86.8	91.25
1130	86.8	91.45
1130	86.8	91.6
1130	86.8	91.75
1130	86.9	91.95
1130	86.9	92.15
1130	86.9	92.4
1130	86.9	92.6
1130	86.9	92.8
1130	87	93
1130	87	93.25
1130	87	93.45
1130	87	93.6
1130	87	93.8
1130	87.1	93.95
1130	87.1	94.1
1130	87.1	94.25
1130	87.1	94.4
1130	87.1	94.5
1130	87.1	94.6
1140	87.1	94.65
1140	87.1	94.7
1140	87	94.75
1140	87	94.8
1140	87	94.85
1140	87	94.9
1140	86.9	94.9
1140	86.9	94.95
1140	86.8	94.95
1140	86.8	94.95
1140	86.7	94.95
1140	86.7	94.95
1140	86.6	95
1140	86.6	95
1140	86.5	95
1140	86.5	95
1140	86.4	94.95
1140	86.4	94.95
1140	86.4	94.95
1140	86.4	94.95
1150	86.4	94.9
1150	86.5	94.9
1150	86.5	94.85
1150	86.6	94.8
1150	86.6	94.75
1150	86.7	94.7
1150	86.8	94.65
1150	86.8	94.6
1150	86.9	94.55
1150	87	94.45
1150	87.1	94.4
1150	87.2	94.3
1150	87.2	94.25
1150	87.3	94.15
1150	87.4	94.1
1150	87.4	94
1150	87.5	93.9
1150	87.6	93.85
1150	87.6	93.75
1150	87.7	93.7
1150	87.7	93.6
1160	87.7	93.55
1160	87.8	93.5
1160	87.8	93.4
1160	87.8	93.35
1160	87.9	93.3
1160	87.9	93.25
1160	87.9	93.15
1160	88	93.1
1160	88	93.05
1160	88	93
1160	88	92.95
1160	88.1	92.9
1160	88.1	92.85
1160	88.1	92.75
1160	88.1	92.7
1160	88.1	92.65
1160	88.1	92.55
1160	88.1	92.45
1160	88.1	92.4
1160	88.1	92.3
1160	88.2	92.2
1170	88.2	92.05
1170	88.2	91.95
1170	88.2	91.8
1170	88.2	91.65
1170	88.2	91.5
1170	88.2	91.35
1170	88.2	91.15
1170	88.1	90.9
1170	88.1	90.7
1170	88.1	90.45
1170	88.1	90.15
1170	88.1	89.9
1170	88	89.6
1170	88	89.3
1170	88	89
1170	87.9	88.7
1170	87.9	88.4
1170	87.8	88.15
1170	87.8	87.9
1170	87.7	87.65
1170	87.7	87.5
1180	87.7	87.35
1180	87.6	87.2
1180	87.6	87.15
1180	87.6	87.1
1180	87.6	87.1
1180	87.6	87.15
1180	87.6	87.2
1180	87.6	87.3
1180	87.6	87.45
1180	87.6	87.6
1180	87.7	87.75
1180	87.7	87.95
1180	87.8	88.15
1180	87.9	88.3
1180	87.9	88.5
1180	88	88.7
1180	88.1	88.85
1180	88.1	89
1180	88.2	89.2
1180	88.3	89.3
1190	88.3	89.45
1190	88.4	89.6
1190	88.4	89.7
1190	88.5	89.8
1190	88.5	89.95
1190	88.5	90.05
1190	88.6	90.2
1190	88.6	90.3
1190	88.6	90.45
1190	88.6	90.55
1190	88.6	90.7
1190	88.6	90.8
1190	88.6	90.95
1190	88.6	91.05
1190	88.6	91.15
1190	88.6	91.25
1190	88.6	91.35
1190	88.6	91.4
1190	88.6	91.45
1190	88.6	91.5
1190	88.5	91.5
1200	88.5	91.5
1200	88.5	91.45
1200	88.5	91.45
1200	88.5	91.4
1200	88.4	91.3
1200	88.4	91.25
1200	88.4	91.15
1200	88.3	91.1
1200	88.3	91
1200	88.2	90.9
1200	88.2	90.75
1200	88.1	90.65
1200	88.1	90.55
1200	88	90.4
1200	87.9	90.3
1200	87.9	90.15
1200	87.8	90.05
1200	87.7	89.9
1200	87.6	89.75
1200	87.6	89.6
1200	87.5	89.45
1210	87.4	89.3
1210	87.4	89.1
1210	87.4	88.95
1210	87.4	88.75
1210	87.4	88.55
1210	87.4	88.35
1210	87.5	88.15
1210	87.5	87.95
1210	87.6	87.7
1210	87.7	87.5
1210	87.8	87.3
1210	88	87.05
1210	88.1	86.85
1210	88.2	86.65
1210	88.3	86.5
1210	88.4	86.35
1210	88.6	86.2
1210	88.6	86.05
1210	88.7	85.95
1210	88.8	85.85
1210	88.8	85.8
1220	88.9	85.7
1220	88.9	85.65
1220	88.9	85.55
1220	89	85.5
1220	89	85.4
1220	89	85.35
1220	89	85.2
1220	89	85.1
1220	89	84.95
1220	89	84.8
1220	89	84.65
1220	89	84.5
1220	89	84.35
1220	89	84.2
1220	89	84.1
1220	89	84
1220	88.9	83.9
1220	88.9	83.8
1220	88.9	83.8
1220	88.9	83.75
1230	88.9	83.75
1230	88.9	83.75
1230	88.9	83.8
1230	88.9	83.8
1230	88.8	83.8
1230	88.8	83.85
1230	88.8	83.85
1230	88.8	83.85
1230	88.8	83.8
1230	88.7	83.8
1230	88.7	83.75
1230	88.7	83.7
1230	88.7	83.6
1230	88.7	83.55
1230	88.7	83.45
1230	88.6	83.4
1230	88.6	83.3
1230	88.6	83.25
1230	88.6	83.15
1230	88.6	83.1
1230	88.6	83
1240	88.5	82.95
1240	88.5	82.85
1240	88.5	82.8
1240	88.5	82.75
1240	88.5	82.65
1240	88.4	82.6
1240	88.4	82.55
1240	88.4	82.45
1240	88.4	82.4
1240	88.4	82.3
1240	88.4	82.2
1240	88.4	82.15
1240	88.4	82.05
1240	88.4	81.95
1240	88.3	81.9
1240	88.3	81.8
1240	88.3	81.7
1240	88.3	81.6
1240	88.3	81.5
1240	88.3	81.45
1240	88.2	81.35
1250	88.2	81.25
1250	88.2	81.15
1250	88.2	81.1
1250	88.1	81
1250	88.1	80.9
1250	88.1	80.85
1250	88.1	80.75
1250	88.1	80.7
1250	88	80.65
1250	88	80.55
1250	88	80.5
1250	88	80.45
1250	88	80.4
1250	88	80.35
1250	88	80.3
1250	88	80.25
1250	88	80.2
1250	88	80.15
1250	88	80.1
1250	88	80.1
1250	88	80.05
1260	88	80
1260	88	80
1260	88.1	79.95
1260	88.1	79.9
1260	88.1	79.9
1260	88.1	79.85
1260	88.1	79.8
1260	88.1	79.8
1260	88.1	79.75
1260	88.1	79.7
1260	88.1	79.65
1260	88.1	79.6
1260	88.1	79.55
1260	88.1	79.55
1260	88.1	79.5
1260	88.1	79.45
1260	88.1	79.4
1260	88.1	79.35
1260	88.2	79.3
1260	88.2	79.25
1270	88.2	79.2
1270	88.2	79.15
1270	88.2	79.1
1270	88.2	79.1
1270	88.2	79.05
1270	88.3	79
1270	88.3	79
1270	88.3	78.95
1270	88.3	78.9
1270	88.2	78.9
1270	88.2	78.85
1270	88.2	78.85
1270	88.2	78.85
1270	88.2	78.8
1270	88.1	78.8
1270	88.1	78.8
1270	88	78.8
1270	88	78.8
1270	88	78.8
1270	87.9	78.85
1270	87.9	78.85
1280	87.8	78.9
1280	87.8	78.9
1280	87.8	78.95
1280	87.8	79
1280	87.7	79.05
1280	87.7	79.1
1280	87.7	79.15
1280	87.7	79.2
1280	87.7	79.25
1280	87.7	79.35
1280	87.7	79.4
1280	87.7	79.45
1280	87.7	79.55
1280	87.7	79.6
1280	87.7	79.7
1280	87.8	79.8
1280	87.8	79.85
1280	87.8	79.95
1280	87.9	80.05
1280	87.9	80.1
1280	88	80.2
1290	88	80.25
1290	88	80.35
1290	88.1	80.45
1290	88.1	80.5
1290	88.1	80.6
1290	88.2	80.7
1290	88.2	80.75
1290	88.2	80.85
1290	88.2	80.95
1290	88.2	81.05
1290	88.2	81.15
1290	88.2	81.25
1290	88.2	81.35
1290	88.2	81.5
1290	88.2	81.6
1290	88.2	81.75
1290	88.2	81.9
1290	88.2	82.1
1290	88.2	82.25
1290	88.2	82.45
1290	88.2	82.65
1300	88.2	82.9
1300	88.2	83.1
1300	88.2	83.35
1300	88.2	83.6
1300	88.2	83.85
1300	88.1	84.15
1300	88.1	84.4
1300	88.1	84.7
1300	88.1	84.95
1300	88.1	85.25
1300	88	85.5
1300	88	85.75
1300	88	85.95
1300	88	86.1
1300	87.9	86.25
1300	87.9	86.4
1300	87.9	86.45
1300	87.9	86.45
1300	87.9	86.4
1300	87.8	86.35
1310	87.8	86.25
1310	87.8	86.1
1310	87.8	85.9
1310	87.8	85.7
1310	87.7	85.45
1310	87.7	85.2
1310	87.7	85
1310	87.7	84.75
1310	87.8	84.55
1310	87.8	84.4
1310	87.8	84.25
1310	87.8	84.1
1310	87.8	84
1310	87.8	83.95
1310	87.8	83.95
1310	87.8	84
1310	87.9	84.05
1310	87.9	84.15
1310	87.9	84.25
1310	87.9	84.45
1310	87.9	84.6
1320	87.9	84.8
1320	87.9	85.05
1320	87.9	85.25
1320	87.9	85.5
1320	87.9	85.75
1320	87.9	86.05
1320	87.9	86.3
1320	87.8	86.55
1320	87.8	86.8
1320	87.7	87.1
1320	87.7	87.35
1320	87.6	87.6
1320	87.6	87.85
1320	87.5	88.05
1320	87.4	88.3
1320	87.4	88.5
1320	87.3	88.7
1320	87.2	88.9
1320	87.2	89.1
1320	87.1	89.3
1320	87.1	89.45
1330	87.1	89.65
1330	87	89.8
1330	87	89.95
1330	86.9	90.1
1330	86.9	90.2
1330	86.8	90.35
1330	86.7	90.45
1330	86.6	90.55
1330	86.6	90.65
1330	86.5	90.75
1330	86.4	90.85
1330	86.3	90.9
1330	86.2	91
1330	86.1	91.05
1330	86	91.1
1330	85.9	91.15
1330	85.8	91.25
1330	85.7	91.3
1330	85.7	91.35
1330	85.6	91.4
1330	85.6	91.45
1340	85.6	91.5
1340	85.5	91.55
1340	85.4	91.55
1340	85.3	91.6
1340	85.2	91.6
1340	85.1	91.6
1340	84.9	91.55
1340	84.7	91.55
1340	84.5	91.5
1340	84.2	91.45
1340	83.9	91.35
1340	83.6	91.25
1340	83.3	91.2
1340	83	91.1
1340	82.6	91
1340	82.3	90.9
1340	82	90.8
1340	81.7	90.75
1340	81.5	90.65
1340	81.3	90.6
1350	81.2	90.55
1350	81.1	90.5
1350	81.1	90.45
1350	81.2	90.45
1350	81.3	90.4
1350	81.5	90.4
1350	81.7	90.4
1350	82	90.45
1350	82.4	90.45
1350	82.7	90.45
1350	83.1	90.5
1350	83.5	90.55
1350	83.9	90.6
1350	84.3	90.65
1350	84.7	90.65
1350	85	90.7
1350	85.3	90.75
1350	85.5	90.8
1350	85.7	90.8
1350	85.9	90.8
1350	86	90.85
1360	86.1	90.85
1360	86.2	90.85
1360	86.2	90.85
1360	86.3	90.85
1360	86.3	90.85
1360	86.3	90.85
1360	86.4	90.85
1360	86.4	90.8
1360	86.3	90.8
1360	86.3	90.75
1360	86.3	90.75
1360	86.2	90.7
1360	86.1	90.65
1360	86	90.6
1360	85.9	90.5
1360	85.8	90.4
1360	85.7	90.35
1360	85.5	90.25
1360	85.4	90.15
1360	85.2	90.05
1360	85.1	89.9
1370	84.9	89.8
1370	84.7	89.7
1370	84.6	89.6
1370	84.4	89.5
1370	84.3	89.4
1370	84.2	89.3
1370	84.1	89.2
1370	84.1	89.15
1370	84	89.05
1370	84	89
1370	83.9	88.9
1370	83.9	88.85
1370	83.8	88.75
1370	83.7	88.7
1370	83.6	88.6
1370	83.5	88.5
1370	83.3	88.45
1370	83.2	88.35
1370	83	88.25
1370	82.9	88.15
1370	82.7	88.05
1380	82.5	87.95
1380	82.3	87.85
1380	82.1	87.75
1380	81.8	87.65
1380	81.6	87.55
1380	81.3	87.45
1380	81.1	87.35
1380	80.8	87.25
1380	80.6	87.15
1380	80.4	87.05
1380	80.2	86.95
1380	80	86.85
1380	79.9	86.8
1380	79.7	86.7
1380	79.5	86.65
1380	79.4	86.6
1380	79.2	86.55
1380	79	86.45
1380	78.8	86.4
1380	78.5	86.4
1390	78.3	86.35
1390	78	86.3
1390	77.7	86.25
1390	77.4	86.2
1390	77.1	86.2
1390	76.8	86.15
1390	76.5	86.1
1390	76.2	86.1
1390	75.9	86.05
1390	75.6	86
1390	75.3	85.95
1390	75	85.9
1390	74.7	85.85
1390	74.4	85.8
1390	74.1	85.75
1390	73.8	85.7
1390	73.5	85.6
1390	73.2	85.5
1390	72.9	85.4
1390	72.6	85.25
1390	72.2	85.1
1400	71.8	84.95
1400	71.4	84.75
1400	71	84.55
1400	70.6	84.35
1400	70.1	84.15
1400	69.7	83.9
1400	69.3	83.7
1400	69	83.45
1400	68.7	83.25
1400	68.4	83.05
1400	68.2	82.9
1400	68	82.75
1400	67.9	82.65
1400	67.7	82.6
1400	67.7	82.55
1400	67.6	82.55
1400	67.6	82.55
1400	67.7	82.6
1400	67.8	82.7
1400	67.9	82.8
1400	68	82.9
1410	68.2	83.05
1410	68.4	83.2
1410	68.6	83.4
1410	68.9	83.55
1410	69.1	83.7
1410	69.4	83.9
1410	69.7	84.05
1410	70	84.25
1410	70.4	84.4
1410	70.8	84.6
1410	71.2	84.75
1410	71.6	84.9
1410	72.1	85.05
1410	72.6	85.2
1410	73.1	85.35
1410	73.6	85.5
1410	74.1	85.65
1410	74.6	85.8
1410	75.1	85.9
1410	75.6	86.05
1420	76	86.15
1420	76.4	86.25
1420	76.8	86.35
1420	77.2	86.4
1420	77.6	86.5
1420	77.9	86.6
1420	78.3	86.7
1420	78.7	86.75
1420	79	86.85
1420	79.4	86.95
1420	79.7	87.1
1420	80	87.2
1420	80.4	87.3
1420	80.7	87.45
1420	81	87.6
1420	81.4	87.75
1420	81.7	87.95
1420	82	88.1
1420	82.4	88.3
1420	82.7	88.45
1420	83.1	88.65
1430	83.4	88.85
1430	83.7	89.05
1430	84	89.25
1430	84.2	89.4
1430	84.5	89.6
1430	84.7	89.8
1430	84.9	90.05
1430	85.2	90.25
1430	85.4	90.45
1430	85.7	90.65
1430	85.9	90.85
1430	86.2	91.05
1430	86.4	91.25
1430	86.7	91.45
1430	86.8	91.6
1430	87	91.8
1430	87.1	91.95
1430	87.2	92.1
1430	87.3	92.2
1430	87.3	92.35
1430	87.4	92.45
1440	87.5	92.6
1440	87.5	92.75
1440	87.6	92.85
1440	87.6	93
1440	87.7	93.1
1440	87.7	93.25
1440	87.8	93.4
1440	87.9	93.5
1440	87.9	93.65
1440	88	93.75
1440	88.1	93.9
1440	88.2	94.05
1440	88.3	94.15
1440	88.4	94.25
1440	88.5	94.4
1440	88.6	94.5
1440	88.7	94.6
1440	88.8	94.7
1440	88.9	94.8
1440	88.9	94.9
1440	89	95
1450	89	95.1
1450	89.1	95.2
1450	89.1	95.25
1450	89.2	95.35
1450	89.2	95.4
1450	89.3	95.45
1450	89.4	95.55
1450	89.4	95.6
1450	89.5	95.65
1450	89.6	95.7
1450	89.6	95.7
1450	89.7	95.75
1450	89.7	95.8
1450	89.8	95.8
1450	89.9	95.85
1450	90	95.85
1450	90.1	95.9
1450	90.2	95.9
1450	90.2	95.9
1450	90.2	95.9
1460	90.2	95.85
1460	90.2	95.85
1460	90.2	95.85
1460	90.1	95.8
1460	90.1	95.75
1460	90	95.75
1460	90	95.7
1460	90	95.7
1460	89.9	95.7
1460	89.9	95.65
1460	90	95.65
1460	90	95.6
1460	90	95.6
1460	90	95.55
1460	90	95.5
1460	90	95.45
1460	90.1	95.4
[truncated: 5,263 more rows]

## Sheet: Figure 2d
Figure 2c
nanosheet 1		nanosheet 2		nanosheet 3
Width (μm)	Height (nm)	Width (μm)	Height (nm)	Width (μm)	Height (nm)
0	3.29024	0	8.85977	10	7.02364
0.1067	3.29024	0.07568	8.83533	10.0757	7.02372
0.2134	3.28958	0.15137	8.83533	10.1514	7.06401
0.3201	3.21885	0.22705	8.83533	10.2271	7.02372
0.42679	3.16706	0.30273	8.83533	10.3027	7.01218
0.53349	3.15351	0.37842	8.80194	10.3784	7.05066
0.64019	3.22328	0.4541	8.79972	10.4541	7.05836
0.74689	3.23003	0.52978	8.79972	10.5298	7.18524
0.85359	3.20838	0.60547	8.80194	10.6055	7.18524
0.96029	3.12472	0.68115	8.80194	10.6812	7.20256
1.06699	3.06046	0.75683	8.82797	10.7568	7.20256
1.17369	2.91792	0.83252	8.82797	10.8325	7.18826
1.28038	2.84767	0.9082	8.77606	10.9082	7.16324
1.38708	2.88323	0.98389	8.77606	10.9839	7.18826
1.49378	2.90681	1.05957	8.82225	11.0596	7.30349
1.60048	2.84746	1.13525	8.78467	11.1352	7.32384
1.70718	2.89274	1.21094	8.75292	11.2109	7.32384
1.81388	4.53968	1.28662	8.74776	11.2866	7.36988
1.92058	5.83434	1.3623	8.68369	11.3623	7.36988
2.02728	5.94942	1.43799	8.65483	11.438	7.36988
2.13397	5.94683	1.51367	8.63168	11.5137	7.69318
2.24067	5.90949	1.58935	8.649	11.5893	8.56673
2.34737	5.8637	1.66504	8.65539	11.665	9.40101
2.45407	5.77451	1.74072	8.67503	11.7407	9.43573
2.56077	5.69726	1.8164	8.77312	11.8164	9.4557
2.66747	5.67839	1.89209	8.79044	11.8921	9.4557
2.77417	5.53855	1.96777	8.87699	11.9678	9.59153
2.88086	5.44317	2.04345	9.29909	12.0434	9.59153
2.98756	5.33223	2.11914	10.0571	12.1191	9.47602
3.09426	5.25265	2.19482	10.7296	12.1948	9.47602
3.20096	5.20634	2.27051	10.8461	12.2705	9.59441
3.30766	5.13718	2.34619	10.8879	12.3462	9.59441
3.41436	5.15204	2.42187	10.8461	12.4219	9.59441
3.52106	5.27169	2.49756	10.7932	12.4976	9.66654
3.62775	5.22037	2.57324	10.7932	12.5732	9.68967
3.73445	5.074	2.64892	10.8041	12.6489	9.68967
3.84115	4.96263	2.72461	10.8041	12.7246	9.62905
3.94785	4.93855	2.80029	10.7787	12.8003	9.41256
4.05455	4.97456	2.87597	10.7723	12.876	9.60027
4.16125	4.99613	2.95166	10.729	12.9517	9.67629
4.26795	4.90801	3.02734	10.729	13.0273	9.69545
4.37465	4.72981	3.10302	10.729	13.103	9.58872
4.48134	4.66053	3.17871	10.729	13.1787	9.63491
4.58804	4.5728	3.25439	10.7463	13.2544	9.63491
4.69474	4.5593	3.33007	10.7925	13.3301	9.63491
4.80144	4.51767	3.40576	10.7925	13.4058	9.54542
4.90814	4.51045	3.48144	10.8416	13.4814	9.55977
5.01484	4.53549	3.55712	10.8878	13.5571	9.77916
5.12154	4.53144	3.63281	10.7204	13.6328	9.77916
5.22823	4.46758	3.70849	10.7204	13.7085	9.77916
5.33493	4.55184	3.78417	10.7123	13.7842	9.75037
5.44163	4.63122	3.85986	10.7123	13.8599	9.87738
5.54833	4.65957	3.93554	10.7839	13.9355	9.87738
5.65503	4.66381	4.01123	10.7839	14.0112	9.81942
5.76173	4.6576	4.08691	10.7781	14.0869	9.79937
5.86843	4.61723	4.16259	10.7781	14.1626	9.79937
5.97513	4.53611	4.23828	10.7781	14.2383	9.79937
6.08182	4.47087	4.31396	10.7493	14.314	9.83674
6.18852	4.49728	4.38964	10.7262	14.3896	9.79937
6.29522	4.55689	4.46533	10.7262	14.4653	9.89279
6.40192	4.52578	4.54101	10.7348	14.541	9.94932
6.50862	4.51057	4.61669	10.7608	14.6167	9.89279
6.61532	4.49116	4.69238	10.8012	14.6924	9.62047
6.72202	4.47672	4.76806	10.7608	14.7681	8.00372
6.82872	4.49982	4.84374	10.7463	14.8437	7.82908
6.93541	4.5605	4.91943	10.7463	14.9194	7.71931
7.04211	4.56281	4.99511	10.7724	14.9951	7.49411
7.14881	4.51275	5.07079	10.7724	15.0708	7.49411
7.25551	4.50073	5.14648	10.7724	15.1465	7.63256
7.36221	4.46809	5.22216	10.7724	15.2222	7.63256
7.46891	4.43778	5.29784	10.797	15.2978	7.60669
7.57561	4.58114	5.37353	10.807	15.3735	7.60669
7.6823	4.67312	5.44921	10.807	15.4492	7.62401
7.789	4.68811	5.5249	10.8445	15.5249	7.66158
7.8957	4.6766	5.60058	10.8445	15.6006	7.64133
8.0024	4.67306	5.67626	10.7636	15.6763	7.46802
8.1091	4.65634	5.75195	10.7636	15.752	7.46802
8.2158	4.6976	5.82763	10.7636	15.8276	7.74241
8.3225	4.73338	5.90331	10.7896	15.9033	7.74241
8.42919	4.8256	5.979	10.7896	15.979	7.27462
8.53589	4.83552	6.05468	10.7896	16.0547	7.27462
8.64259	4.88058	6.13036	10.7896	16.1304	7.62117
8.74929	4.88431	6.20605	10.807	16.2061	7.62117
8.85599	4.90019	6.28173	10.807	16.2817	7.32673
8.96269	4.96614	6.35741	10.807	16.3574	7.32673
9.06939	5.13241	6.4331	10.8532	16.4331	7.61824
9.17609	5.13241	6.50878	10.8792
9.28278	5.11865	6.58446	10.8865
9.38948	5.12229	6.66015	10.8865
9.49618	5.28153	6.73583	10.9138
9.60288	5.32587	6.81151	10.9426
9.70958	5.32415	6.8872	10.8705
9.81628	5.25469	6.96288	10.8127
9.92298	5.23881	7.03856	10.7047
10.0297	5.02179	7.11425	10.1373
10.1364	4.90546	7.18993	8.71023
10.2431	4.81675	7.26562	8.26509
10.3498	4.7951	7.3413	8.21086
10.4565	4.7951	7.41698	8.18432
10.5632	4.82771	7.49267	8.20164
10.6699	4.78321	7.56835	8.20164
10.7766	4.78474	7.64403	8.20164
10.8833	4.7934	7.71972	8.21607
10.99	4.7934	7.7954	8.25643
11.0967	4.74429	7.87108	8.28529
11.2034	4.80048	7.94677	8.28529
11.3101	4.80871	8.02245	8.27245
11.4168	4.7921	8.09813	8.27245
11.5235	4.73898	8.17382	8.25802
11.6302	4.7356	8.2495	8.20508
11.7369	4.83208	8.32518	8.19009
11.8436	4.97379	8.40087	8.17854
11.9503	5.03274	8.47655	8.17854
12.057	5.00101	8.55223	8.17854
12.1637	4.97765	8.62792	8.17854
12.2704	5.01538	8.7036	8.16411
12.3771	5.05422	8.77929	8.24195
12.4837	5.10041	8.85497	8.24195
12.5904	5.1497	8.93065	8.21761
12.6971	5.21218	9.00634	8.21309
12.8038	5.09838	9.08202	8.28241
12.9105	4.99901
13.0172	5.06838
13.1239	5.34471
13.2306	5.43924
13.3373	5.43924
13.444	5.42125
13.5507	5.44352
13.6574	5.48235
13.7641	5.55989
13.8708	5.6207
13.9775	5.69911
14.0842	5.75629
14.1909	5.76096
14.2976	5.569
14.4043	5.56851
14.511	5.68538
14.6177	5.78976
14.7244	5.78976
14.8311	5.80036
14.9378	6.03562
15.0445	6.10573
15.1512	6.03039
15.2579	4.55483
15.3646	2.97865
15.4713	2.92165
15.578	2.79546
15.6847	2.79546
15.7914	2.80019
15.8981	2.93304
16.0048	2.95004
16.1115	3.00945
16.2182	3.18741
16.3249	3.29942
16.4316	3.29942
16.5383	3.27009
16.645	3.34167
16.7517	3.42846
16.8584	3.43346
16.9651	3.21966
17.0718	2.95697

## Sheet: Figure 2e
Figure 2e
pH	Zeta potential (mV)	Standard error
2	18.7	3.37194
3	7.54	3.58121
4	5.74333	0.1893
5	5.20667	0.22053
6	-9.71667	0.26727
7	-16.9333	0.70238
8	-30.5333	1.6563
9	-35.8333	1.35031
10	-41.3	2.78747
11	-43.3667	2.89194
12	-43.1667	1.1547

## Sheet: Figure 3b
Figure 3b
KCl concentration (M)	Ionic conductance (S)
1e-05	0.00010514
0.0001	0.0002254
0.001	0.00208
0.01	0.01101
0.1	0.04485
1	0.37271

## Sheet: Figure 3c
Figure 3c
Voltage (V)	Forward-current (μA)	Backward-current (μA)
-0.18999	-26.0677	-6.76483
-0.15999	-23.4488	-4.06321
-0.12997	-20.8401	-1.3663
-0.09997	-18.2424	1.33581
-0.06999	-15.6574	4.04869
-0.03999	-13.0816	6.77174
-0.00997	-10.532	9.50166
0.02	-7.97655	12.175
0.05001	-5.42728	14.9218
0.07997	-2.88574	17.6603
0.10999	-0.33944	20.3995
0.13999	2.21012	23.1346
0.17	4.76701	25.865
0.19997	7.32752	28.5871

## Sheet: Figure 3d
Figure 3d
Concentration gradient	Diffusion potenial (mV)	Standard error	Diffusion Current (A m-2)	Standard error
2	12.8533	0.39425	7.74262	1.75145
5	28.5217	0.4298	18.3237	2.10586
20	57.67	1.31195	45.8477	2.62583
50	67.9367	0.59919	86.9256	4.28734
100	81.88	0.69397	102.619	2.68381

## Sheet: Figure 3e
Figure 3e
Membrane	Internal resistance (kΩ)	Power density (W m-2)
1. GO/Silk nanofiber membrane	35	5.07
2. WS2@ANF composite membrane	23	6.01
3. MXene/PS-b-P2VP	5.5	6.74
4. MXene/Kevlar nanofiber composite	30	4.1
5. Ti3C2Tx MXene membranes	5	4.6
6. bsGOM	36	5.5
7. PyPa-SO3H/SANF membranes	5	8.3
8. Ti3C2Tx MXene/BN (MXBN) membrane	60	2.3
9. 2D metallic MoS2	23	6.7
10. 2D MOF/PAA	20	2.05
11. Graphene oxide membrane	10	0.77
12.BP/GO multilayer	31	3.4
13.Vertical GO	15	10.6
14.BN/ANF multilayer	10	5.9
15. Heterogeneous BCP/AAO	46	2.94
16. MOFs membrane	50	2.96
17. Polystyrene opals/AAO	20	3.16
18. Mesoporous carbon/AAO	10	3.46
19. Hydrogel membrane	23	3.9
20. Hydrogel-based nanofluidics	25	4.08
21. Ultrasmall silica nanochannels	20	1
22. COF-LZU1@CNT-CNF	45	4.26
23. Silica/AAO heterostructure membranes	10	4.5
24. WO3/AAO-ZIF-8	40	1.93
25. SPEEK/AAO	30	4.8
26. Mesoporous carbon-silica/AAO	10	5.04
27. Cyto-compatible asymmetric polypyrrole	5	0.087
28. TFP-TPA COF@ANM	15	5.41
29. Carbonaceous nanowires /AAO	13	2.78
30. SPES/ImPES	10	5.8
31. COF-TpPa-SO3H	23	5.9
32. TpPa-SO3H COF	30	5.9
33. Bacterial cellulose membranes	7	0.23
34. SPAEK/PES	30	4.8
35.PS-b-P4VP/PEO-b-PMA	10	2.66
36. Polymer/MOF	6.5	2.87
37. Asymmetric hydrogel membrane	10	7.87
38. Porphyrin/Al2O3	10	2.16
39. Nanochannel array	10	13.2
40. This work	9	15.54
41. This work	8	31.93

## Sheet: Figure 3f
Figure 3f
	500	50	5
External resistance (Ω)	Power density (W m-2)	Power density (W m-2)	Power density (W m-2)
100	0.97671	0.78058	0.14186
1000	8.21552	6.34516	1.22037
3000	17.7958	12.7353	1.77495
5000	22.218	15.2045	2.71305
6000	23.5505	15.9263	3.58675
7000	24.361	16.3604	3.81896
8000	24.9015	16.6044	3.90217
9000	25.1518	16.6481	3.99791
10000	25.2456	16.5867	4.03963
11000	25.0094	16.3227	3.96265
12000	25.0725	16.401	3.97603
13000	24.8896	16.266	4.01636
14000	24.695	16.0968	3.9633
15000	24.395	15.8979	3.91595
16000	24.0882	15.6949	3.81036
17000	23.7765	15.4656	3.82411
18000	23.4269	15.2335	3.73753
19000	23.0662	15.0193	3.73725
20000	22.7561	14.8049	3.69673
23000	21.4621	13.7792	3.47735
25000	20.8824	13.4197	3.40261
27000	20.2141	13.0019	3.33188
30000	19.2622	12.3389	3.17114
33000	18.3548	11.7255	3.02547
35000	17.8304	11.4358	2.93254
40000	16.5551	10.5646	2.73698
50000	14.4091	9.09964	2.40825
60000	12.765	8.01852	2.14263
70000	11.4375	7.15573	1.92812
80000	10.3525	6.46027	1.74705
100000	8.67473	5.39705	1.49803
150000	6.23742	3.83105	1.07827
200000	4.84751	3.02215	0.84064
300000	3.35157	2.08793	0.5841
500000	2.07187	1.28709	0.36103
700000	1.50313	0.93014	0.26141
1000000	1.06321	0.65942	0.18539

## Sheet: Figure 3g
Figure 3g
Number of units	Voltage (V)
1	0.12578
2	0.24523
3	0.38882
4	0.49552
5	0.63
6	0.76722
7	0.90522
8	1.0402
9	1.1705
10	1.3155
11	1.4295
12	1.5505
13	1.67
14	1.81
15	1.94
16	2.07

[truncated: 54 more sheets: Figure 3h, Figure 4b, Figure 4c, Figure 4e, Figure 4f, Figure 4g, Figure 4h, Figure 4i, Figure 5a, Figure 5b, Figure 5c, Figure 5d, Figure 5e, Figure 5f, Figure 5g, Figure 5h, Figure 5i, Supplementary Figure 2, Supplementary Figure 3, Supplementary Figure 5 …]
